# Supplementary material for: Variations in Plant Richness, Biogeographical Composition, and Life Forms along an Elevational Gradient in a Mediterranean Mountain
Source: Plants (Basel). 2021 Oct 1;10(10):2090. doi: 10.3390/plants10102090 (PMC8539301; doi:10.3390/plants10102090)
Supplement: Supplementary file 1 [file plants-10-02090-s001.zip › TableS1.xls]

## Sheet: TableS1
Species	Life-form (after Pignatti et al., 2017-219 [ref. 122])	Distribution (after Pignatti et al., 2017-219 [ref. 122])	Chorotype	Elevation
				620	630	700	800	980	1110	1120	1630	1760	1830	1840 (a)	1840 (b)	1850	1930	2000 (a)	2000 (b)
Acer campestre	Phanerophyte	European-Caucasian (Subpontic)	European	0	0	0	0	1	0	0	0	0	0	0	0	0	0	0	0
Acer obtusatum	Phanerophyte	SE-European	European	0	0	0	0	1	1	0	0	0	0	0	0	0	0	0	0
Acer platanoides	Phanerophyte	European-Caucasian	European	0	0	0	0	1	1	0	0	0	0	0	0	0	0	0	0
Achillea setacea	Hemicryptophyte	SE-European	European	0	0	0	0	0	0	0	0	0	1	0	0	1	0	0	0
Achillea tenorii	Hemicryptophyte	Endemic	Endemic	0	0	0	0	0	0	0	0	1	1	1	0	1	0	0	0
Actaea spicata	Geophyte	Euro-Asiatic Temperate	Euro-Asiatic	0	0	0	0	0	0	1	0	0	0	0	0	0	0	0	0
Agrostis capillaris	Hemicryptophyte	Circumboreal	Boreal	0	0	0	0	0	0	0	0	1	1	0	0	1	0	0	0
Aira caryophyllea	Therophyte	Subcosmopolitan	Cosmopolitan	0	0	0	0	0	0	0	0	0	1	0	0	0	0	0	0
Ajuga tenorei	Hemicryptophyte	Endemic	Endemic	0	0	0	0	0	0	0	0	0	1	0	0	0	0	0	0
Allium schoenoprasum	Geophyte	Circumboreal	Boreal	0	0	0	0	0	0	0	0	0	0	0	1	0	0	0	0
Allium sphaerocephalon	Geophyte	Paleotemperate	Paleotemperate	0	0	0	0	0	0	0	0	0	0	0	1	0	0	1	0
Allium vineale	Geophyte	Eurymediterranean	Eurymediterranean	0	0	0	0	0	0	0	1	0	0	0	0	0	0	0	0
Alyssum diffusum	Chamaephyte	N-Mediterranean-Montane	Mediterraneomontane	0	0	0	0	0	0	0	0	0	0	1	1	1	0	1	1
Amelanchier ovalis	Phanerophyte	Mediterraneo-Montane	Mediterraneomontane	0	0	1	0	0	0	0	0	0	0	0	0	0	0	0	0
Androsace villosa	Chamaephyte	Orophytic Eurasiatic	Euro-Montane	0	0	0	0	0	0	0	0	0	0	0	0	0	0	1	1
Anthoxanthum nipponicum	Hemicryptophyte	Artic-Alpine (Euro-Asiatic)	Boreal	0	0	0	0	0	0	0	0	0	1	0	0	0	0	0	0
Anthoxanthum odoratum	Hemicryptophyte	Euro-Asiatic	Euro-Asiatic	0	0	0	0	0	0	0	1	1	0	0	0	0	0	0	0
Anthyllis montana	Chamaephyte	Mediterraneo-Montane	Mediterraneomontane	0	0	0	0	0	0	0	0	0	0	1	1	0	0	1	0
Anthyllis vulneraria	Hemicryptophyte	Eurymediterranean	Eurymediterranean	0	0	1	0	0	0	0	1	0	0	0	0	0	0	0	0
Arabis collina	Hemicryptophyte	Orophytic Mediterranean	Euro-Montane	0	0	0	1	0	0	0	1	0	0	0	0	0	0	0	0
Arabis hirsuta	Hemicryptophyte	European	European	0	0	0	0	0	0	0	0	0	0	1	0	1	0	0	0
Aremonia agrimonoides	Hemicryptophyte	Orophytic NE-Mediterranean	Euro-Montane	0	0	0	0	1	0	1	0	0	0	0	0	0	0	0	0
Arenaria bertolonii	Chamaephyte	Endemic (Tyrrhenian Orophyte)	Endemic	0	0	0	0	0	0	0	0	0	0	0	0	0	1	0	0
Argyrolobium zanonii	Chamaephyte	W-Medititerranean	Stenomediterranean	1	1	0	0	0	0	0	0	0	0	0	0	0	0	0	0
Armeria canescens	Hemicryptophyte	Orophytic S-European	Euro-Montane	0	0	0	0	0	0	0	1	1	0	0	1	1	0	0	0
Artemisia alba	Chamaephyte	S-European-Sub-Mediterranean (Pontic?)	European	0	0	1	0	0	0	0	0	0	0	0	0	0	0	0	0
Asperula cynanchica	Hemicryptophyte	Eurymediterranean	Eurymediterranean	0	0	0	1	0	0	0	1	1	1	0	1	1	1	1	1
Asperula purpurea	Chamaephyte	Orophytic SE-European	Euro-Montane	1	1	1	1	0	0	0	0	0	0	0	0	0	0	0	0
Asperula taurina	Geophyte	Orophytic S-European-SW-Asiatic	Euro-Montane	0	0	0	0	0	1	0	0	0	0	0	0	0	0	0	0
Aster alpinus	Hemicryptophyte	Orophytic Circumboreal	Euro-Montane	0	0	0	0	0	0	0	0	0	0	0	0	0	0	1	0
Astragalus sempervirens	Chamaephyte	N-Mediterranean-Montane	Mediterraneomontane	0	0	0	0	0	0	0	0	1	0	1	1	1	0	1	0
Bellardiochloa variegata subsp. variegata	Hemicryptophyte	Orophytic S-European	Euro-Montane	0	0	0	0	0	0	0	0	0	1	0	0	0	0	0	0
Biscutella laevigata	Hemicryptophyte	Orophytic S-European	Euro-Montane	0	0	0	0	0	0	0	0	1	0	0	0	0	1	0	0
Brachypodium genuense	Hemicryptophyte	Orophytic N-Mediterranean	Euro-Montane	0	0	0	0	0	0	0	0	1	0	1	1	1	1	1	0
Brachypodium rupestre	Hemicryptophyte	Subatlantic	European	0	0	0	1	0	0	0	0	0	0	0	0	0	0	0	0
Brassica gravinae	Hemicryptophyte	Orophytic SW-Mediterranean	Euro-Montane	0	0	0	0	0	0	0	0	0	0	1	0	0	0	0	0
Briza media	Hemicryptophyte	Eurosiberian	Euro-Asiatic	0	0	0	0	0	0	0	0	1	0	0	0	0	0	0	0
Bromopsis erecta	Hemicryptophyte	Paleotemperate	Paleotemperate	1	1	1	1	0	0	0	1	1	1	0	1	0	1	1	1
Bromopsis ramosa	Hemicryptophyte	Euro-Asiatic	Euro-Asiatic	0	0	0	0	0	1	1	0	0	0	0	0	0	0	0	0
Bunium petraeum	Geophyte	Endemic	Endemic	0	0	0	0	0	0	0	1	0	0	0	0	0	0	0	0
Buxus sempervirens	Phanerophyte	Submediterranean-Subatlantic	Eurymediterranean	0	1	1	0	0	0	0	0	0	0	0	0	0	0	0	0
Campanula glomerata	Hemicryptophyte	Euro-Asiatic	Euro-Asiatic	0	0	0	0	0	0	0	0	0	0	0	1	0	1	0	0
Campanula rapunculus	Hemicryptophyte	Paleotemperate	Paleotemperate	0	0	0	0	0	0	0	1	1	0	0	0	0	0	0	0
Campanula rotundifolia	Hemicryptophyte	N-Central-European	European	0	0	0	0	0	1	0	0	0	0	0	0	0	0	0	0
Campanula scheuchzerii	Hemicryptophyte	Orophytic S-European	Euro-Montane	0	0	0	0	0	0	0	0	0	1	1	0	0	1	1	0
Campanula trachelium	Hemicryptophyte	Paleotemperate	Paleotemperate	0	0	0	0	1	1	0	0	0	0	0	0	0	0	0	0
Cardamine chelidonia	Hemicryptophyte	Subendemic (Amphi-Adriatic)	Endemic	0	0	0	0	0	1	0	0	0	0	0	0	0	0	0	0
Cardamine kitaibelii	Geophyte	Orophytic W-Alpine-Illiric (Amphi-Adriatic)	Euro-Montane	0	0	0	0	0	0	1	0	0	0	0	0	0	0	0	0
Carduus affinis	Hemicryptophyte	Endemic	Endemic	0	0	0	0	0	0	0	0	0	0	0	1	1	0	0	0
Carduus carlinifolius	Hemicryptophyte	Orophytic SW-European	Euro-Montane	0	0	0	0	0	0	0	0	0	1	0	0	0	0	0	0
Carduus chrysacanthus	Hemicryptophyte	Endemic	Endemic	0	0	0	0	0	0	0	0	0	0	0	0	0	1	0	0
Carex caryophyllea caryophyllea	Hemicryptophyte	Euro-Asiatic	Euro-Asiatic	0	0	0	0	0	0	0	0	0	1	0	0	1	0	1	0
Carex kitabeiliana	Hemicryptophyte	Orophytic SE-European	Euro-Montane	0	0	0	0	0	0	0	0	0	0	0	0	0	0	1	0
Carex macrolepis	Hemicryptophyte	Subendemic	Endemic	0	0	1	0	0	0	0	0	0	0	1	0	0	0	1	0
Carlina acaulis subsp. caulescens	Hemicryptophyte	Central-European	European	0	0	0	1	0	0	0	0	1	1	0	1	1	0	1	1
Carlina vulgaris	Hemicryptophyte	Central-European	European	0	0	0	1	0	0	0	0	0	0	0	0	0	0	0	0
Carpinus betulus	Phanerophyte	Central-European-Caucasian	European	0	0	0	0	1	0	0	0	0	0	0	0	0	0	0	0
Carum heldreichii	Hemicryptophyte	NE-Mediterranean (Amphi-Adriatic)	Mediterraneomontane	0	0	0	0	0	0	0	0	0	0	0	0	0	1	0	0
Centaurea ambigua subsp. ambigua	Hemicryptophyte	Endemic	Endemic	0	0	0	0	0	0	0	1	0	0	0	0	0	0	0	0
Centaurium erythraea	Hemicryptophyte	Paleotemperate	Paleotemperate	0	0	1	0	0	0	0	0	0	0	0	0	0	0	0	0
Cephalaria leucantha	Hemicryptophyte	S-European	European	1	1	0	0	0	0	0	0	0	0	0	0	0	0	0	0
Cerastium arvense subsp. suffruticosum	Chamaephyte	Subcosmopolitan	Cosmopolitan	0	0	0	0	0	0	0	1	1	1	1	1	1	1	0	0
Cerastium tomentosum	Chamaephyte	Endemic	Endemic	0	0	0	0	0	0	0	1	0	0	0	0	0	1	0	0
Cirsium acaulon	Hemicryptophyte	European-W-Asiatic (Subatlantic)	European	0	0	0	0	0	0	0	0	0	1	0	0	1	0	0	0
Cirsium tenoreatum	Hemicryptophyte	Endemic	Endemic	0	0	0	0	0	0	0	0	0	1	0	0	0	0	0	0
Clinopodium vulgare	Hemicryptophyte	Circumboreal	Boreal	0	0	0	1	0	0	0	0	0	1	0	0	0	0	0	0
Cornus mas	Phanerophyte	SE-European-Pontic	European	0	0	0	0	1	0	0	0	0	0	0	0	0	0	0	0
Coronilla minima	Chamaephyte	W-Medititerranean	Stenomediterranean	1	1	0	1	0	0	0	0	0	0	0	0	0	0	0	0
Corylus avellana	Phanerophyte	European-Caucasian	European	0	0	0	0	1	1	0	0	0	0	0	0	0	0	0	0
Cota tinctoria	Chamaephyte	Central-European-Pontic	European	0	0	0	0	0	0	0	1	0	0	0	0	0	0	0	0
Crepis lacera	Hemicryptophyte	SE-European	European	0	0	0	0	0	0	0	1	0	0	1	0	0	0	0	0
Cyanus triumfetti triumfetti	Hemicryptophyte	Orophytic S-Central-European	Euro-Montane	0	0	0	0	0	0	0	0	0	0	0	0	0	0	1	0
Cynoglossum magellense	Chamaephyte	Endemic	Endemic	0	0	0	0	0	0	0	0	1	0	0	0	0	1	0	0
Cytisophyllum sessilifolium	Phanerophyte	SW-European	European	0	0	0	0	1	0	0	0	0	0	0	0	0	0	0	0
Cytisus spinescens	Chamaephyte	Amphi-Adriatic	Endemic	1	0	1	1	0	0	0	0	0	0	0	0	0	0	0	0
Dactylis glomerata	Hemicryptophyte	Paleotemperate	Paleotemperate	0	0	0	1	0	0	0	1	0	0	0	0	0	0	0	0
Dactylorhiza sambucina	Geophyte	European-Caucasian	European	0	0	0	0	0	0	0	1	1	0	0	0	0	0	0	0
Daphne laureola	Phanerophyte	Submediterranean-Subatlantic	Eurymediterranean	0	0	0	0	0	1	1	0	0	0	0	0	0	0	0	0
Daucus carota	Hemicryptophyte	Subcosmopolitan	Cosmopolitan	0	0	0	1	0	0	0	0	0	0	0	0	0	0	0	0
Dianthus deltoides	Hemicryptophyte	Euro-Asiatic	Euro-Asiatic	0	0	0	0	0	0	0	0	1	1	0	0	0	0	0	0
Digitalis ferruginea	Hemicryptophyte	Orophytic NE-Mediterranean	Euro-Montane	0	0	0	0	0	0	0	1	0	0	0	0	0	0	0	0
Digitalis micrantha	Hemicryptophyte	Endemic	Endemic	0	0	0	0	1	0	0	0	0	0	0	0	0	1	0	0
Doronicum columnae	Geophyte	Orophytic SE-European-Caucasian	Euro-Montane	0	0	0	0	0	0	0	0	0	0	1	0	0	1	0	0
Draba aizoides	Hemicryptophyte	Orophytic Central-S-European	Euro-Montane	0	0	0	0	0	0	0	0	0	0	0	0	1	0	0	1
Dryopteris filix-mas	Geophyte	Subcosmopolitan	Cosmopolitan	0	0	0	0	0	1	0	0	0	0	0	0	0	0	0	0
Echium vulgare	Hemicryptophyte	European	European	0	0	0	0	0	0	0	1	0	0	0	0	0	0	0	0
Edraianthus graminifolius subsp. graminifolius	Chamaephyte	Endemic	Endemic	0	0	0	0	0	0	0	0	0	0	1	0	0	0	0	0
Emerus majus	Phanerophyte	Central-European	European	0	0	1	0	0	0	0	0	0	0	0	0	0	0	0	0
Epipactis helleborine	Geophyte	Paleotemperate	Paleotemperate	0	0	0	0	1	1	1	0	0	0	0	0	0	0	0	0
Erodium alpinum	Chamaephyte	Endemic	Endemic	0	0	0	0	0	0	0	0	1	1	0	0	0	0	0	0
Eryngium amethystinum	Hemicryptophyte	NE-Mediterranean	Stenomediterranean	0	0	0	1	0	0	0	1	0	0	0	1	0	0	0	0
Erysimum pseudorhaeticum	Hemicryptophyte	Endemic	Endemic	0	0	0	0	0	0	0	0	0	0	0	0	1	0	0	0
Euphorbia gasparrinii subsp. samnitica	Chamaephyte	Endemic	Endemic	0	0	0	0	0	0	0	0	1	0	0	0	0	0	0	0
Evonymus europaeus	Phanerophyte	Euro-Asiatic	Euro-Asiatic	0	0	0	0	1	0	0	0	0	0	0	0	0	0	0	0
Evonymus latifolius	Phanerophyte	Mediterraneo-Montane	Mediterraneomontane	0	0	0	0	1	1	1	0	0	0	0	0	0	0	0	0
Fagus sylvatica	Phanerophyte	Central-European	European	0	0	0	0	1	1	1	0	0	0	0	0	0	0	0	0
Festuca bosniaca subsp. bosniaca	Hemicryptophyte	Orophytic SE-European	Euro-Montane	0	0	0	0	0	0	0	0	0	0	1	1	1	0	0	0
Festuca circummediterranea	Hemicryptophyte	S-European-Mediterranean	European	0	0	0	0	0	0	0	1	1	0	1	0	1	0	0	0
Festuca heterophylla	Hemicryptophyte	Euro-Asiatic	Euro-Asiatic	0	0	0	0	1	0	0	0	0	0	0	0	0	0	0	0
Festuca inops	Hemicryptophyte	Subendemic (SE France, Italy)	Endemic	0	0	0	1	0	0	0	0	0	0	0	0	0	0	0	0
Festuca rubra rubra	Hemicryptophyte	European-Montane-Cosmopolitan	Cosmopolitan	0	0	0	0	0	0	0	0	1	1	0	0	0	0	0	0
Festuca violacea subsp. italica	Hemicryptophyte	Endemic (Central and South Apennines)	Endemic	0	0	0	0	0	0	0	0	0	0	1	1	0	0	1	1
Fraxinus ornus	Phanerophyte	Eury-N-Mediterranean-Pontic	Eurymediterranean	0	0	1	0	1	0	0	0	0	0	0	0	0	0	0	0
Fritillaria montana	Geophyte	Orophytic S-European	Euro-Montane	0	0	0	0	0	0	0	0	1	0	0	0	0	0	0	0
Fumana procumbens	Chamaephyte	Eurymediterranean-Pontic	Eurymediterranean	1	1	1	0	0	0	0	0	0	0	0	0	0	0	0	0
Fumana thymifolia	Chamaephyte	Steno-Mediterranean	Stenomediterranean	1	1	1	0	0	0	0	0	0	0	0	0	0	0	0	0
Galium album	Hemicryptophyte	W-Euroasiatic	European	0	0	0	0	0	0	0	1	0	0	0	0	0	0	0	0
Galium corrudifolium	Hemicryptophyte	Steno-Mediterranean	Stenomediterranean	1	1	1	0	0	0	0	0	0	0	0	0	0	0	0	0
Galium lucidum	Hemicryptophyte	Eurymediterranean	Eurymediterranean	0	0	0	0	0	0	0	0	0	0	1	0	1	0	0	1
Galium magellense	Hemicryptophyte	Endemic	Endemic	0	0	0	0	0	0	0	0	0	0	0	0	0	1	0	0
Galium mollugo	Hemicryptophyte	Eurymediterranean	Eurymediterranean	0	0	0	0	1	0	0	0	0	0	0	0	0	0	0	0
Galium odoratum	Geophyte	Euro-Asiatic	Euro-Asiatic	0	0	0	0	1	1	1	0	0	0	0	0	0	0	0	0
Galium verum	Hemicryptophyte	Euro-Asiatic	Euro-Asiatic	0	0	0	0	0	0	0	0	1	1	0	1	0	0	0	0
Genista sagittalis subsp. sagittalis	Chamaephyte	Central-S-Europan	European	0	0	0	0	0	0	0	0	1	0	0	0	0	0	0	0
Gentiana cruciata	Hemicryptophyte	Euro-Asiatic	Euro-Asiatic	0	0	0	0	0	0	0	1	0	0	0	0	0	0	0	0
Gentiana lutea	Hemicryptophyte	Orophytic S-European	Euro-Montane	0	0	0	0	0	0	0	0	1	1	0	0	0	0	0	0
Geranium robertianum	Hemicryptophyte	Subcosmopolitan	Cosmopolitan	0	0	0	0	0	1	1	0	0	0	0	0	0	0	0	0
Geum molle	Hemicryptophyte	Orophytic NE-Mediterranean	Euro-Montane	0	0	0	0	0	0	0	1	0	1	0	0	0	0	0	0
Globularia meridionalis	Chamaephyte	Illiric-Italian (Amphi-Adriatic)	Endemic	0	0	0	0	0	0	0	0	0	0	1	0	0	0	0	1
Gnaphalium sylvaticum	Hemicryptophyte	Circumboreal	Boreal	0	0	0	0	0	0	0	0	0	1	0	0	0	0	0	0
Grafia golaka	Hemicryptophyte	Illiric-Centro-Italian (Amphi-Adriatic)	Endemic	0	0	0	0	0	0	0	0	0	0	1	0	0	0	0	0
Gymnadenia conopsea	Geophyte	Euro-Asiatic Temperate	Euro-Asiatic	0	0	0	0	0	0	0	1	0	0	0	0	0	0	0	0
Hedera helix	Phanerophyte	Submediterranean-Subatlantic	Eurymediterranean	0	0	0	0	1	1	1	0	0	0	0	0	0	0	0	0
Heliantemum canum	Chamaephyte	Steno-Mediterranean-W-Atlantic	Stenomediterranean	1	0	1	0	0	0	0	0	0	0	1	1	1	0	1	1
Heliantemum nummularium	Chamaephyte	European-Caucasian	European	0	0	1	0	0	0	0	0	0	0	1	1	1	0	0	0
Helichrysum italicum subsp. italicum	Chamaephyte	S-European	European	1	1	1	0	0	0	0	0	0	0	0	0	0	0	0	0
Helictochloa praetutiana	Hemicryptophyte	Endemic	Endemic	0	0	0	0	0	0	0	1	1	1	1	0	0	0	0	1
Helleborus foetidus	Chamaephyte	Subatlantic	European	0	0	0	0	0	1	0	0	0	0	0	0	0	0	0	0
Hepatica nobilis	Geophyte	Circumboreal	Boreal	0	0	0	0	1	0	0	0	0	0	0	0	0	0	0	0
Hieracium gr. murorum	Hemicryptophyte	Eurosiberian	Euro-Asiatic	0	0	0	0	1	0	0	0	0	0	0	0	0	0	0	0
Hieracium villosum	Hemicryptophyte	Orophytic SE-European	Euro-Montane	0	0	0	0	0	0	0	0	0	0	1	0	0	0	1	0
Hippocrepis comosa	Hemicryptophyte	Central-S-Europan	European	0	0	0	0	0	0	0	0	1	0	1	1	1	0	1	0
Hypericum perforatum	Hemicryptophyte	Subcosmopolitan	Cosmopolitan	0	0	0	0	0	0	0	1	0	0	0	0	0	0	0	0
Hypochaeris robertia	Hemicryptophyte	Orophytic (Italy, Corsica and Algeria)	Euro-Montane	0	0	0	0	0	0	0	0	0	0	0	0	0	1	0	0
Ilex aquifolium	Phanerophyte	Submediterranean-Subatlantic	Eurymediterranean	0	0	0	0	0	0	1	0	0	0	0	0	0	0	0	0
Inula montana	Hemicryptophyte	W-Medititerranean	Mediterraneomontane	0	0	0	1	0	0	0	1	0	0	0	0	0	0	0	0
Juniperus oxycedrus subsp. oxycedrus	Phanerophyte	Eurymediterranean	Eurymediterranean	1	1	0	0	0	0	0	0	0	0	0	0	0	0	0	0
Juniperus sibirica	Phanerophyte	Artic-Alpine (Euro-Asiatic)	Boreal	0	0	0	0	0	0	0	0	0	0	0	1	0	0	0	0
Knautia purpurea	Hemicryptophyte	W-Medititerranean	Mediterraneomontane	0	0	0	0	0	0	0	0	1	0	1	1	1	0	0	0
Koeleria splendens	Hemicryptophyte	Mediterraneo-Montane	Mediterraneomontane	0	1	0	0	0	0	0	1	1	0	1	1	1	0	1	0
Laburnum anagyroides	Phanerophyte	S-European	European	0	0	0	0	1	1	0	0	0	0	0	0	0	0	0	0
Lamium garganicum	Hemicryptophyte	Mediterraneo-Montane	Mediterraneomontane	0	0	0	0	0	1	0	0	0	0	0	0	0	0	0	0
Laserpitium siler	Hemicryptophyte	Orophytic S-European	Euro-Montane	0	0	0	0	0	0	0	0	0	0	1	0	0	0	0	0
Lathyrus venetus	Hemicryptophyte	Pontic	European	0	0	0	0	1	0	1	0	0	0	0	0	0	0	0	0
Leontodon crispus	Hemicryptophyte	S-European	European	0	1	0	0	0	0	0	1	0	0	0	0	0	0	0	0
Leucanthemum coronopifolium subsp. tenuifolium	Hemicryptophyte	Subendemic	Endemic	0	0	0	0	0	0	0	0	0	0	1	1	1	0	1	0
Leucopoa dimorpha	Hemicryptophyte	Subendemic	Endemic	0	0	0	0	0	0	0	0	0	0	0	0	0	1	0	0
Linum catharticum subp. suecicum	Hemicryptophyte	Eurymediterranean-European	Eurymediterranean	0	0	0	0	0	0	0	1	0	0	0	0	0	0	0	0
Linum tenuifolium	Chamaephyte	Submediterranean-Pontic	Eurymediterranean	0	0	1	1	0	0	0	0	0	0	0	0	0	0	0	0
Lonicera caprifolium	Phanerophyte	SE-European (Pontic)	European	0	0	0	0	0	1	0	0	0	0	0	0	0	0	0	0
Lotus corniculatus	Hemicryptophyte	Subcosmopolitan	Cosmopolitan	0	1	0	0	0	0	0	0	1	1	0	1	0	0	0	0
Lotus dorycnium	Chamaephyte	Eurymediterranean	Eurymediterranean	0	0	0	1	0	0	0	0	0	0	0	0	0	0	0	0
Luzula campestris	Hemicryptophyte	European-Caucasian	European	0	0	0	0	0	0	0	0	1	1	0	1	0	0	0	0
Luzula sieberi?	Hemicryptophyte	Orophytic S-European	Euro-Montane	0	0	0	0	0	0	1	0	0	0	0	0	0	0	0	0
Medicago lupulina	Hemicryptophyte	Paleotemperate	Paleotemperate	0	0	0	0	0	0	0	0	0	0	0	0	1	0	0	0
Melampyrum italicum	Therophyte	Endemic	Endemic	0	0	0	0	1	0	0	0	0	0	0	0	0	0	0	0
Melica uniflora	Hemicryptophyte	Paleotemperate	Paleotemperate	0	0	0	0	1	1	1	0	0	0	0	0	0	0	0	0
Melittis melyssophyllum	Hemicryptophyte	Central-European	European	0	0	0	0	1	0	0	0	0	0	0	0	0	0	0	0
Mercurialis perennis	Geophyte	European-Caucasian	European	0	0	0	0	0	1	1	0	0	0	0	0	0	0	0	0
Micromeria graeca	Chamaephyte	Steno-Mediterranean	Stenomediterranean	1	1	1	0	0	0	0	0	0	0	0	0	0	0	0	0
Minuartia verna	Chamaephyte	Euro-Asiatic	Euro-Asiatic	0	0	0	0	0	0	0	0	0	0	0	0	0	0	1	0
Mycelis muralis	Hemicryptophyte	European-Caucasian	European	0	0	0	0	0	1	1	0	0	0	0	0	0	0	0	0
Narcissus poeticus	Geophyte	Orophytic S-European	Euro-Montane	0	0	0	0	0	0	0	0	1	0	0	0	0	0	0	0
Nardus stricta	Hemicryptophyte	Eurosiberian	Euro-Asiatic	0	0	0	0	0	0	0	0	1	1	0	0	0	0	0	0
Neottia nidus-avis	Geophyte	Euro-Asiatic	Euro-Asiatic	0	0	0	0	1	1	0	0	0	0	0	0	0	0	0	0
Noccaea praecox	Hemicryptophyte	Orophytic SE-European	Euro-Montane	0	0	0	0	0	0	0	0	1	1	0	0	0	0	0	0
Odontites luteus	Therophyte	Eurymediterranean	Eurymediterranean	1	1	0	0	0	0	0	0	0	0	0	0	0	0	0	0
Ononis pusilla	Hemicryptophyte	Eurymediterranean	Eurymediterranean	1	1	1	0	0	0	0	0	0	0	0	0	0	0	0	0
Onosma echioides	Chamaephyte	SE-European	European	1	1	0	0	0	0	0	0	0	0	0	0	0	0	0	0
Orchis mascula	Geophyte	European-Caucasian	European	0	0	0	0	0	0	0	1	0	0	0	0	0	0	0	0
Oryganum vulgare	Hemicryptophyte	Euro-Asiatic	Euro-Asiatic	0	0	0	1	0	0	0	0	0	0	0	0	0	0	0	0
Oxytropis campestris	Hemicryptophyte	Eurosiberian-W-American	Cosmopolitan	0	0	0	0	0	0	0	0	0	0	0	0	0	0	1	0
Oxytropis pilosa	Chamaephyte	European-W-Asiatic	European	0	0	0	0	0	0	0	0	0	0	0	0	0	0	1	0
Paronychia kapela subsp. kapela	Hemicryptophyte	Mediterraneo-Montane	Mediterraneomontane	0	0	0	0	0	0	0	0	0	0	1	0	1	0	1	1
Patzkea paniculata	Hemicryptophyte	Orophytic S-European	Euro-Montane	0	0	0	0	0	0	0	0	1	0	0	0	0	0	0	0
Petrorhagia saxifraga	Hemicryptophyte	Eurymediterranean	Eurymediterranean	1	0	0	0	0	0	0	0	0	0	0	0	0	0	0	0
Phleum hirsutum subsp. ambiguum	Geophyte	Orophytic SE-European-Mediterranean	Euro-Montane	1	0	0	1	0	0	0	1	0	0	0	0	0	0	0	0
Phyllitis scolopendrium subsp. scolopendrium	Hemicryptophyte	Circumboreal-Temperate	Boreal	0	0	0	0	0	1	0	0	0	0	0	0	0	0	0	0
Picris hieracioides	Hemicryptophyte	Eurosiberian	Euro-Asiatic	0	0	0	1	0	0	0	0	0	0	0	0	0	0	0	0
Pilosella officinarum	Hemicryptophyte	European-Caucasian (Subatlantic)	European	0	0	0	1	0	0	0	1	1	1	1	0	1	0	0	1
Pimpinella tragium subsp. lithophila	Chamaephyte	Mediterraneo-Turanian	Eurymediterranean	0	0	0	0	0	0	0	0	0	0	1	1	0	0	1	0
Pistacia terebinthus	Phanerophyte	Eurymediterranean	Eurymediterranean	0	1	0	0	0	0	0	0	0	0	0	0	0	0	0	0
Plantago argentea	Hemicryptophyte	S-European (Subpontic, Amphi-Adriatic)	European	0	0	0	0	0	0	0	0	0	0	1	0	0	0	0	0
Plantago atrata	Hemicryptophyte	Orophytic S-European-W-Asiatic	Euro-Montane	0	0	0	0	0	0	0	0	0	1	0	0	0	0	0	0
Poa alpina	Hemicryptophyte	Circumboreal	Boreal	0	0	0	0	0	0	0	0	0	0	1	1	1	0	1	1
Poa nemoralis	Hemicryptophyte	Circumboreal	Boreal	0	0	0	0	1	1	0	0	0	0	0	0	0	0	0	0
Polygala major	Hemicryptophyte	E-Mediterranean-Pontic	Eurymediterranean	0	0	0	0	0	0	0	0	0	0	1	0	0	0	0	0
Polygala nicaeensis	Hemicryptophyte	Eurymediterranean	Eurymediterranean	0	0	0	0	0	0	0	1	0	0	0	0	0	0	0	0
Polygonatum multiflorum	Geophyte	Euro-Asiatic	Euro-Asiatic	0	0	0	0	0	1	1	0	0	0	0	0	0	0	0	0
Polypodium vulgare	Hemicryptophyte	Paleotemperate	Paleotemperate	0	0	0	0	0	1	1	0	0	0	0	0	0	0	0	0
Polystichum aculeatum	Hemicryptophyte	Eurymediterranean	Eurymediterranean	0	0	0	0	0	1	0	0	0	0	0	0	0	0	0	0
Polystichum setiferum	Hemicryptophyte	Eurymediterranean-Subatlantic	Eurymediterranean	0	0	0	0	0	1	1	0	0	0	0	0	0	0	0	0
Potentilla recta	Hemicryptophyte	NE-Mediterranean-Pontic	Eurymediterranean	0	0	0	0	0	0	0	1	0	0	0	0	0	0	0	0
Potentilla rigoana	Hemicryptophyte	Endemic (Apenninic)	Endemic	0	0	0	0	0	0	0	0	1	1	0	1	1	0	1	1
Prunella vulgaris	Hemicryptophyte	Circumboreal	Boreal	0	0	0	1	0	0	0	0	0	0	0	0	0	0	0	0
Prunus avium	Phanerophyte	Pontic	European	0	0	0	0	0	1	1	0	0	0	0	0	0	0	0	0
Pteridium aquilinum	Geophyte	Cosmopolitan	Cosmopolitan	0	0	0	0	1	0	0	0	0	0	0	0	0	0	0	0
Ptilostemon strictus	Hemicryptophyte	SE-European	European	0	0	0	0	1	0	0	0	0	0	0	0	0	0	0	0
Pulsatilla alpina	Hemicryptophyte	Orophytic S-European-N-America (Amphi-Atlantic)	Euro-Montane	0	0	0	0	0	0	0	0	0	0	0	0	0	0	0	1
Quercus ilex	Phanerophyte	Steno-Mediterranean	Stenomediterranean	0	0	1	0	0	0	0	0	0	0	0	0	0	0	0	0
Quercus pubescens	Phanerophyte	European-Subpontic	European	0	0	1	0	0	0	0	0	0	0	0	0	0	0	0	0
Ranunculus breyninus	Hemicryptophyte	Orophytic S-European-Caucasian	Euro-Montane	0	0	0	0	0	0	0	0	0	0	0	0	0	0	1	0
Ranunculus lanuginosus	Hemicryptophyte	European-Caucasian	European	0	0	0	0	0	0	1	0	0	0	0	0	0	0	0	0
Rhamnus saxatilis subsp. infectoria	Phanerophyte	SE-European (Subpontic)	European	1	0	0	0	0	0	0	0	0	0	0	0	0	0	0	0
Ribes alpinum	Phanerophyte	European	European	0	0	0	0	0	1	0	0	0	0	0	0	0	0	0	0
Rubus hirtus	Phanerophyte	Central-European	European	0	0	0	0	0	1	1	0	0	0	0	0	0	0	0	0
Rumex acetosa	Hemicryptophyte	Subcosmopolitan	Cosmopolitan	0	0	0	0	0	0	0	0	1	0	0	0	0	0	0	0
Rumex scutatus	Chamaephyte	Orophytic S-European-W-Asiatic	Euro-Montane	0	0	0	0	0	0	0	0	0	0	0	0	0	1	0	0
Ruscus hypoglossum	Chamaephyte	Eurymediterranean (Subpontic)	Eurymediterranean	0	0	0	0	0	0	1	0	0	0	0	0	0	0	0	0
Sanguisorba minor	Hemicryptophyte	Subcosmopolitan	Cosmopolitan	0	0	0	1	0	0	0	0	0	0	0	0	0	0	0	0
Sanicula europaea	Hemicryptophyte	Orophytic Paleotemperate-Paleotropical	Euro-Montane	0	0	0	0	1	1	0	0	0	0	0	0	0	0	0	0
Satureja montana subsp. montana	Chamaephyte	Orophytic N-Mediterranean	Euro-Montane	1	1	1	1	0	0	0	0	0	0	0	0	0	0	0	0
Scabiosa columbaria	Hemicryptophyte	Euro-Asiatic	Euro-Asiatic	0	0	0	1	0	0	0	1	0	0	0	0	0	0	0	0
Schedonorus pratensis subsp. pratensis	Hemicryptophyte	Cosmopolitan	Cosmopolitan	0	0	0	1	0	0	0	0	0	0	0	0	0	0	0	0
Scrophularia hoppii	Hemicryptophyte	Orophytic S-European	Euro-Montane	0	0	0	0	0	0	0	0	0	0	0	0	0	1	0	0
Scutellaria columnae subsp. columnae	Hemicryptophyte	NE-Mediterranean	Mediterraneomontane	0	0	0	0	1	1	0	0	0	0	0	0	0	0	0	0
Sedum acre	Chamaephyte	European-Caucasian	European	0	0	0	0	0	0	0	0	0	0	0	0	1	0	0	0
Sedum album	Chamaephyte	Eurymediterranean	Eurymediterranean	0	0	0	0	0	0	0	0	0	0	1	0	0	0	0	0
Sedum rupestre	Chamaephyte	Central-European-W-Mediterranean	European	1	0	0	0	0	0	0	0	0	0	1	1	1	1	0	0
Sempervivum riccii	Chamaephyte	Endemic	Endemic	0	0	0	0	0	0	0	0	0	0	1	0	0	0	0	0
Senecio tenorei	Hemicryptophyte	Endemic (Apenninic)	Endemic	0	0	0	0	0	0	0	0	1	0	0	0	0	0	0	0
Seseli tommasinii	Hemicryptophyte	SE-European (Amphi-Adriatic)	European	1	0	0	0	0	0	0	0	0	0	0	0	0	0	0	0
Sesleria juncifolia	Hemicryptophyte	Amphi-Adriatic	Endemic	0	0	1	0	0	0	0	0	0	0	0	0	0	0	1	1
Sesleria nitida	Hemicryptophyte	Endemic	Endemic	0	0	1	0	0	0	0	0	0	0	0	0	0	0	0	0
Silene italica	Hemicryptophyte	Eurymediterranean	Eurymediterranean	0	0	0	1	0	0	0	1	0	0	0	0	0	0	0	0
Silene multicaulis	Hemicryptophyte	Orophytic Apennic-Dinaric (Amphi-Adriatic?)	Euro-Montane	0	0	0	0	0	0	0	0	0	0	1	0	0	1	0	1
Silene roemeri subsp. staminea	Hemicryptophyte	Endemic (Central-Appenninic)	Endemic	0	0	0	0	0	0	0	0	1	0	0	1	0	0	0	0
Stachys alopecurus	Hemicryptophyte	Orophytic S-European	Euro-Montane	0	0	0	0	0	0	0	0	0	0	0	0	0	1	0	0
Stachys gr. germanica	Hemicryptophyte	Mediterranean	Eurymediterranean	0	0	0	0	0	0	0	0	0	1	0	0	0	0	0	0
Stellaria holostea	Hemicryptophyte	European-Caucasian	European	0	0	0	0	1	0	0	0	0	0	0	0	0	0	0	0
Tamus communis	Geophyte	Eurymediterranean	Eurymediterranean	0	0	0	0	0	1	0	0	0	0	0	0	0	0	0	0
Taxus baccata	Phanerophyte	Mediterraneo-Montane	Mediterraneomontane	0	0	0	0	0	1	1	0	0	0	0	0	0	0	0	0
Teucrium capitatum	Chamaephyte	Steno-Mediterranean	Stenomediterranean	1	1	1	0	0	0	0	0	0	0	0	0	0	0	0	0
Teucrium chamaedrys	Chamaephyte	Eurymediterranean	Eurymediterranean	1	1	0	1	0	0	0	1	0	0	0	0	0	0	0	0
Teucrium flavum	Chamaephyte	Steno-Mediterranean	Stenomediterranean	0	0	1	0	0	0	0	0	0	0	0	0	0	0	0	0
Teucrium montanum	Chamaephyte	Orophytic S-European	Euro-Montane	0	0	0	0	0	0	0	0	0	0	1	0	1	1	1	1
Thymus gr. serpyllum	Chamaephyte	Euro-Asiatic	Euro-Asiatic	0	0	0	0	0	0	0	0	0	1	0	0	1	0	0	0
Thymus praecox subsp. polytrichus	Chamaephyte	Orophytic S-European	Euro-Montane	0	0	0	0	0	0	0	0	0	0	0	0	0	0	0	1
Tilia platyphyllos	Phanerophyte	European-Caucasian	European	0	0	0	0	1	1	0	0	0	0	0	0	0	0	0	0
Trifolium montanum	Hemicryptophyte	S-Europan-Pontic	European	0	0	0	0	0	0	0	1	0	0	0	1	0	0	0	0
Trifolium pratense	Hemicryptophyte	Subcosopolitan	Cosmopolitan	0	0	0	1	0	0	0	1	1	1	0	0	0	0	0	1
Trinia dalechampii	Hemicryptophyte	Orophytic SE-European (Amphi-Adriatic)	Euro-Montane	0	0	0	0	0	0	0	0	0	0	0	0	0	0	1	1
Verbascum longifolium	Hemicryptophyte	Orophytic SE-European (Amphi-Adriatic)	Euro-Montane	0	0	0	0	0	0	0	0	1	1	1	0	0	0	0	0
Veronica chamaedris	Hemicryptophyte	Eurosiberian	Euro-Asiatic	0	0	0	0	1	0	0	0	0	0	0	0	0	0	0	0
Veronica orsiniana	Chamaephyte	Orophytic S-European	Euro-Montane	0	0	0	0	0	0	0	0	0	1	0	0	0	0	0	0
Viburnum lantana	Phanerophyte	S-European (Subpontic)	European	0	0	0	0	1	0	0	0	0	0	0	0	0	0	0	0
Vicia cracca	Hemicryptophyte	Euro-Asiatic	Euro-Asiatic	0	0	0	1	0	0	0	0	0	0	0	0	0	0	0	0
Vicia sepium	Hemicryptophyte	Eurosiberian	Euro-Asiatic	0	0	0	0	1	1	0	0	0	0	0	0	0	0	0	0
Viola eugeniae subsp. eugeniae	Hemicryptophyte	Endemic	Endemic	0	0	0	0	0	0	0	0	0	0	0	0	0	1	0	0
Viola reichenbachiana	Hemicryptophyte	Eurosiberian	Euro-Asiatic	0	0	0	0	1	1	1	0	0	0	0	0	0	0	0	0
